# Supplementary material for: Non-Small Cell Lung Cancer (NSCLC) in Young Adults, Age < 50, Is Associated with Late Stage at Presentation and a Very Poor Prognosis in Patients That Do Not Have a Targeted Therapy Option: A Real-World Study
Source: Cancers (Basel). 2022 Dec 9;14(24):6056. doi: 10.3390/cancers14246056 (PMC9776398; doi:10.3390/cancers14246056)
Supplement: Supplementary file 1 [file cancers-14-06056-s001.zip]

Archive with 1 entries (1 files):
- cancers-2016150-supplementary.pdf
